# Supplementary material for: Pharmacogenomic Analyses Implicate B Cell Developmental Status and MKL1 as Determinants of Sensitivity toward Anti-CD20 Monoclonal Antibody Therapy
Source: Cells. 2023 Jun 7;12(12):1574. doi: 10.3390/cells12121574 (PMC10297299; doi:10.3390/cells12121574)
Supplement: Supplementary file 1 [file cells-12-01574-s001.zip]

Archive with 16 entries (16 files):
- Figure S1-Scatterplots.tif
- Figure S10-protective mechanisms.tif
- Figure S2-Manhattan plots.tif
- Figure S3-sMKL characterization 6-1-23.tif
- Figure S4-GO and GSEA.tif
- Figure S5-homotypic aggregation.tif
- Figure S6-Surface Ig.tif
- Figure S7-Separation by Ig isotype.tif
- Figure S8-prednisolone sensitivity.tif
- Figure S9-pred CD20 expression.tif
- Supplementary Captions.pdf
- Table S1-primer list.pdf
- Table S2 summary of viability.pdf
- Table S3-Gene expression results.pdf
- Table S4-supervised gene expression list.pdf
- Table S5-supervised gene expression results.pdf
